# Supplementary material for: Probiotics counteract the expression of hepatic profibrotic genes via the attenuation of TGF-β/SMAD signaling and autophagy in hepatic stellate cells
Source: PLoS One. 2022 Jan 20;17(1):e0262767. doi: 10.1371/journal.pone.0262767 (PMC8775563; doi:10.1371/journal.pone.0262767)
Supplement: S1 Raw images — (ZIP) [file pone.0262767.s003.zip]

Archive with 4 entries (4 files):
- Uncropped blots_Figure 8.tiff
- Uncropped blots_Figure 5.tiff
- Uncropped blots_Figure 6.tiff
- Uncropped blots_Figure 7.tiff
